# Supplementary material for: NetGenes: A Database of Essential Genes Predicted Using Features From Interaction Networks
Source: Front Genet. 2021 Sep 23;12:722198. doi: 10.3389/fgene.2021.722198 (PMC8495214; doi:10.3389/fgene.2021.722198)
Supplement: Supplementary file 1 [file Table_1.XLSX]

## Sheet: Sheet1
Organism Name	# of nodes in interactome	# of edges in interactome	# of essential genes (DEG10)	# of essential genes (DEG15)	# of updations
Acinetobacter sp ADP1	3290	206543	497	669	172
Bacillus subtilis	4168	336100	271	279	48
Bacteroides thetaiotaomicron VPI-5482	4769	286914	323	327	20
Burkholderia pseudomallei K96243	5685	546974	503	513	10
Burkholderia thailandensis E264	5568	424252	396	398	8
Campylobacter jejuni	1620	106123	220	51	172
Caulobacter crescentus NA1000	3845	228245	400	332	68
Escherichia coli K 12 substr MG1655	4147	408825	296	369	95
Francisella tularensis novicida U112	1716	84274	386	393	7
Haemophilus influenzae	1656	94267	624	615	18
Helicobacter pylori 26695	1571	87947	305	299	6
Mycobacterium tuberculosis H37Rv	3967	333655	599	1256	688
Mycoplasma genitalium	473	25176	377	463	26
Mycoplasma pulmonis	768	28675	309	452	25
Porphyromonas gingivalis ATCC 33277	2057	80832	462	196	285
Pseudomonas aeruginosa	5554	553715	116	152	9
Pseudomonas aeruginosa UCBPP-PA14	5872	468680	333	329	2
Salmonella enterica serovar Typhi Ty2	4288	299713	346	520	199
Salmonella typhimurium LT2	4508	350293	228	224	8
Shewanella oneidensis	4411	344355	402	410	18
Sphingomonas wittichii RW1	5322	414117	532	536	8
Staphylococcus aureus N315	2587	135973	302	308	55
Staphylococcus aureus NCTC 8325	2859	134909	343	400	20
Streptococcus pneumoniae R6	2022	118480	127	185	36
Streptococcus pyogenes NZ131	1686	92167	241	208	57
Streptococcus sanguinis SK36	2252	113627	218	222	12
Vibrio cholerae	3774	273545	576	579	7
*Acinetobacter baumannii ATCC 17978	4674	312557		329	329
*Burkholderia cenocepacia J2315	2897	102006		452	452
*Campylobacter jejuni 81176	1803	110589		102	102
*Mycobacterium tuberculosis H37Rv II	5479	341207		1574	1574
*Mycoplasma pneumoniae M129	6527	429003		356	356
*Ralstonia solanacearum GMI1000	3822	299718		519	519
*Rhodopseudomonas palustris CGA009	3992	228265		378	378
					* Column F = |(DEG10 U DEG15) - (DEG10 ∩ DEG15)|
